# Supplementary material for: One-Pot Synthesis of Hydroxylated Alkaloids from Sugars via a Pictet–Spengler-Type Reaction
Source: Molecules. 2024 Dec 3;29(23):5709. doi: 10.3390/molecules29235709 (PMC11643748; doi:10.3390/molecules29235709)
Supplement: Supplementary file 1 [file molecules-29-05709-s001.zip]

Archive with 1 entries (1 files):
- molecules-3305773-supplementary.pdf
